# Supplementary material for: Utility of specific bioelectrical impedance vector analysis for the assessment of body composition in children
Source: Clin Nutr. 2021 Mar;40(3):1147–54. doi: 10.1016/j.clnu.2020.07.022 (PMC7957362; doi:10.1016/j.clnu.2020.07.022)
Supplement: Multimedia component 1 [file mmc1.xlsx]

## Sheet: FinalData_for_supplementaryMate
Supplementary data file
Wells JC, Williams JE, Ward LC, Fewtrell MS
Utility of Specific Bioelectrical Impedance Vector Analysis for the assessment of body composition in children
Published in 'Clinical Nutrition'
age_yrs	Female_Sex	WT_kg	HT_cm	FatMass_kg	FatFreeMass_kg	Z50	R50	Xc50	ArmGirth_m	WaistGirth_m	CalfGith_m
8.45448	0	29.44	129.2	4.57113	24.8689	580.97	577.4	64.255	0.21	0.607	0.268
4.97467	0	28.15	112.9	9.40405	18.7459	584	581.55	53.435	0.227	0.628	0.285
10.4339	0	44.71	144.7	17.42	27.29	766.45	763.235	70.14	0.267	0.745	0.317
10.1273	0	25.68	136.2	2.72936	22.9506	753.98	750.875	68.345	0.186	0.54	0.233
7.77823	0	26.15	129.8	3.57587	22.5741	665	662.05	62.585	0.173	0.564	0.257
13.4757	0	42.71	160.5	7.26776	35.4422	647	642.71	74.365	0.235	0.62	0.315
11.5975	0	34.75	136.2	8.09643	26.6536	611.5	608.035	64.98	0.22	0.63	0.29
4.96646	0	20.91	109.4	5.62	15.29	709	706.55	63.025	0.19	0.566	0.249
19.4935	0	84.47	189.8	14.3461	70.1239	510.97	507.475	59.605	0.318	0.864	0.38
11.822	0	55.74	144	24.049	31.691	645.445	642.135	65.215	0.294	0.824	0.343
13.5222	0	70.03	157.8	31.8601	38.1699	630	626.995	61.475	0.32	1.03	0.375
17.7522	0	74.47	186	10.3457	64.1243	546.5	542.425	66.6	0.28	0.82	0.35
11.6468	0	75.68	150	38.5935	37.0865	518.97	516.575	49.74	0.332	0.947	0.397
12.1561	0	49.35	158.8	4.17218	45.1778	501.5	497.92	59.815	0.253	0.648	0.342
16.0794	0	60.06	170.8	5.63287	54.4271	495.96	491.545	66.01	0.266	0.736	0.35
6.40383	0	25.65	119.8	5.85199	19.798	610	607.34	56.88	0.192	0.595	0.268
8.6872	0	28.76	130.8	6.35867	22.4013	706.98	705.125	51.15	0.196	0.591	0.263
13.4155	0	47.1	149.5	12.6215	34.4785	608.5	605.33	62.02	0.252	0.705	0.308
13.7878	0	37.35	150.7	7.77335	29.5766	772.96	769.205	76.075	0.207	0.618	0.301
14.6667	0	88.64	176.1	29.7557	58.8843	477.485	474.995	48.68	0.322	0.985	0.4
14.3326	0	107.43	177	53.8751	53.5549	483.98	482.245	40.915	0.37	1.126	0.43
10.2505	0	41.77	126	18.1739	23.5961	669.925	665.815	74.1	0.282	0.845	0.313
17.0212	0	137	170.9	63.1504	73.8496	395.98	393.315	45.845	0.456	1.341	0.48
18.2724	0	64.33	180.8	6.98713	57.3429	481.97	478.43	58.32	0.254	0.675	0.356
12.8296	0	50.17	165.1	5.62204	44.548	510.97	508.66	48.535	0.231	0.665	0.32
12.6188	0	40.76	155.4	4.06315	36.6968	558.47	555.46	57.9023	0.203	0.634	0.317
14.7105	0	37.76	150.8	3.84	33.92	641.98	639.955	50.92	0.196	0.627	0.287
10.2998	0	33.73	145.3	6.13	27.6	697.96	695.355	60.215	0.195	0.567	0.276
9.1499	0	29.1	137.2	5.22178	23.8782	689.95	686.825	65.5903	0.195	0.566	0.272
15.6277	0	72.05	183.7	7.71697	64.333	502.955	498.36	67.81	0.287	0.787	0.347
11.3593	0	29.04	137.4	4.53358	24.5064	729.96	726.025	75.69	0.188	0.572	0.267
16.0712	0	65.35	178.6	9.24196	56.108	565.985	562.4	63.58	0.238	0.742	0.375
10.9405	0	33.38	137.4	8.17737	25.2026	688.485	685.26	66.585	0.22	0.63	0.266
13.0431	0	48.07	154.1	13.1264	34.9436	564.5	562.56	46.745	0.256	0.714	0.337
16.6927	0	63.86	168.6	11.2873	52.5727	551	545.965	74.315	0.282	0.772	0.357
13.0678	0	34.92	146.1	9.28457	25.6354	780.96	777.295	75.53	0.226	0.576	0.288
12.5886	0	41.85	143.9	11.7189	30.1311	619.985	616.645	64.25	0.245	0.693	0.307
12.6461	0	50.37	151.2	12.6312	37.7388	589	585.27	66.155	0.263	0.737	0.338
10.2313	0	54.24	150.6	19.8588	34.3812	572	568.92	59.295	0.275	0.8	0.342
13.0459	0	55.82	157.2	16.5323	39.2877	600	596.765	62.2	0.276	0.866	0.329
12.9692	0	73.19	156.4	32.3	40.89	582.47	580.21	51.26	0.314	0.892	0.376
17.7577	0	128.21	187.5	58.7134	69.4966	418.98	416.72	43.445	0.436	1.18	0.455
12.9172	0	40.31	154.8	4.44637	35.8636	524.97	521.7	58.525	0.22	0.622	0.313
12.8706	0	32.42	150.1	3.22073	29.1993	688.5	684.975	69.58	0.182	0.575	0.26
13.4565	0	56.55	164.4	10.5033	46.0467	489	485.86	55.36	0.245	0.67	0.342
13.0623	0	51.71	163.9	6.21441	45.4956	499.97	496.65	57.47	0.229	0.657	0.35
7.18412	0	25.6	122	4.246	21.354	579.5	575.66	66.605	0.208	0.568	0.251
4.39151	0	18.91	105.9	2.76	16.15	584	580.805	61.045	0.179	0.54	0.242
17.1143	0	60.81	173.5	4.18	56.63	495	490.88	63.75	0.264	0.725	0.34
13.2074	0	55.11	171.2	9.2984	45.8116	585.47	582.47	59.15	0.229	0.637	0.33
13.3498	0	42.69	156.3	4.45469	38.2353	574.94	571.79	60.095	0.222	0.651	0.301
6.68857	0	19.88	118.8	0.965789	18.9142	716.96	713.66	68.73	0.165	0.545	0.227
13.3169	0	41.95	157.5	7.84294	34.1071	592.5	589.465	59.88	0.232	0.639	0.3
16.2793	0	46.84	164.9	5.46847	41.3715	597	593.84	61.37	0.225	0.637	0.322
18.1136	0	56.29	185.5	5.93316	50.3568	675.96	672.62	67.115	0.208	0.655	0.328
19.3374	0	69.95	187.8	5.5124	64.4376	506.475	502.37	64.34	0.275	0.72	0.38
4.35318	0	16.58	103.6	3.00499	13.575	740	736.72	69.64	0.165	0.5	0.211
13.1472	0	36.51	156.2	5.60446	30.9055	700.97	698.3	61.08	0.197	0.593	0.294
5.82143	0	19.96	114.5	3.40033	16.5597	771	768.625	60.495	0.172	0.51	0.223
16.7584	0	50.92	179.4	4.84208	46.0779	753.98	750.25	74.885	0.214	0.628	0.298
6.64203	0	19.57	115	2.89278	16.6772	740	737.92	55.48	0.167	0.557	0.222
4.2245	0	19.35	110.1	3.94447	15.4055	712.98	710.88	54.675	0.174	0.528	0.232
12.8296	0	38.2	161	4.69284	33.5072	744	740.7	70	0.193	0.646	0.274
13.1608	0	46.75	158.9	8.51446	38.2355	575	572.45	54.11	0.247	0.672	0.318
6.28337	0	25.57	122.6	4.26527	21.3047	640	637.265	59.12	0.19	0.58	0.268
11.5619	0	42.05	149.9	8.95103	33.099	609.985	606.53	64.82	0.231	0.642	0.306
13.2266	0	41.07	158	5.22908	35.8409	697.98	694.16	72.945	0.214	0.617	0.301
7.03901	0	19.32	114.3	4.26858	15.0514	801.96	798.4	75.47	0.177	0.527	0.22
5.34976	0	22.86	116.4	4.51641	18.3436	691.95	688.155	72.35	0.19	0.56	0.254
19.1704	0	71.14	175.8	14.2868	56.8532	502.97	499.53	58.68	0.294	0.788	0.37
15.9452	0	68.22	175.8	16.8209	51.3991	484	480.98	53.95	0.3	0.841	0.366
14.3463	0	65.57	162.7	17.2435	48.3265	449	446.29	49.27	0.317	0.798	0.376
10.9076	0	34.47	134.8	8.27609	26.1939	625	620.86	71.84	0.224	0.651	0.29
10.5133	0	35.56	139.3	9.18988	26.3701	735.96	731.51	80.75	0.224	0.6	0.275
12.5284	0	45.03	154.9	12.2981	32.7319	630	627.2	59.305	0.245	0.695	0.317
14.3628	0	58.67	167.1	15.7831	42.8869	571.97	569.14	56.815	0.277	0.773	0.345
14.8008	0	66.45	164.9	22.1838	44.2662	504	501.505	50.06	0.29	0.835	0.372
4.64339	0	15.15	102.5	2.31	12.84	778.98	776.785	58.4	0.157	0.482	0.28
9.7577	0	39.35	135.4	13.1801	26.1699	628.5	625.815	58.055	0.232	0.7	0.31
12.501	0	50.78	160.7	17.2963	33.4837	661	657.5	67.925	0.267	0.755	0.327
14.1081	0	61.48	159.3	21.6208	39.8592	565.97	562.765	60.125	0.294	0.853	0.325
11.6687	0	57.26	150.5	22.0084	35.2516	578	574.62	62.415	0.299	0.846	0.347
9.76044	0	61.3	141.4	31.2289	30.0711	631.485	628.885	57.23	0.294	0.897	0.352
12.6762	0	99.75	176.2	48.1596	51.5904	551	548.46	52.82	0.365	1.14	0.411
16.3614	0	163.78	177	86.7002	77.0798	431.96	429.43	46.645	0.5	1.456	0.497
15.9316	0	64.91	181.1	6.57123	58.2588	487	483.62	57.24	0.263	0.7	0.346
14.245	0	66.1	177.8	5.19201	60.908	478.97	476.125	52.13	0.252	0.722	0.36
15.33	0	58.72	177.4	8.93	49.79	527.97	525.58	50.1778	0.237	0.718	0.335
13.3826	0	31.17	149.7	3.13098	28.039	774.98	771.475	73.595	0.171	0.577	0.26
10.2697	0	31.5	145.2	3.9271	27.5729	671.98	667.725	75.475	0.198	0.61	0.268
13.9028	0	56.57	165.6	10.8465	45.7235	491.97	489.23	51.84	0.256	0.718	0.351
10.7296	0	33.85	142.8	6.04935	27.8007	638.465	634.905	67.28	0.209	0.6	0.285
5.34702	0	22.38	115.3	3.50302	18.877	645.465	643.69	47.8	0.174	0.592	0.237
11.1814	0	38.41	143.9	8.7	29.71	572	568.92	59.295	0.234	0.612	0.308
7.88227	0	24.13	128.4	2.8835	21.2465	759.98	756.415	73.495	0.174	0.55	0.246
10.59	0	33.05	140.3	6.76	26.29	659.445	656.125	66.086	0.199	0.578	0.292
6.98426	0	28.75	127.9	5.79238	22.9576	659.5	657.04	56.905	0.198	0.595	0.266
11.2197	0	35.02	145.3	7.11253	27.9075	716.96	713.95	65.58	0.214	0.606	0.291
9.19644	0	35.7	141.8	10.0018	25.6982	705	702.37	60.825	0.23	0.634	0.294
6.82546	0	22.92	120.3	5.00682	17.9132	789	785.3	76.305	0.175	0.59	0.265
18.1684	0	80.84	176.8	21.7526	59.0874	532.985	528.12	71.845	0.323	0.861	0.374
19.5838	0	91.68	176.9	31.3047	60.3753	482.96	479.305	59.28	0.345	0.979	0.368
12.3066	0	64.86	161.3	24.2243	40.6357	524.985	522.16	54.41	0.328	0.846	0.385
10.1328	0	56.06	148	17.5423	38.5177	567.485	564.825	54.87	0.285	0.856	0.357
12.4901	0	63.09	148	26.9001	36.1899	522	519.81	47.765	0.325	0.908	0.379
13.5441	0	110.48	164.9	58.5514	51.9286	454	452.235	39.965	0.424	1.196	0.459
5.25667	0	16.13	105.2	1.75557	14.3744	685	681.06	73.38	0.16	0.499	0.216
9.77413	0	27.17	140.6	3.74284	23.4272	773	769.88	69.39	0.179	0.528	0.248
13.0322	0	52.24	170	10.8308	41.4092	583.97	581.61	52.425	0.221	0.69	0.327
11.0253	0	40.74	152	7.25348	33.4865	593.985	591.395	55.38	0.217	0.631	0.31
12.7036	0	35.68	146	7.00669	28.6733	630	626.72	64.2	0.215	0.62	0.28
10.3299	0	33.76	145.2	5.96257	27.7974	665	662.105	61.9808	0.19	0.603	0.288
19.7563	0	73.48	177.1	14.4283	59.0517	431.99	428.63	53.765	0.322	0.78	0.385
19.0938	0	77.32	176.6	11.0914	66.2286	470	465.595	64.19	0.301	0.78	0.376
12.5284	0	45.88	154.7	11.1685	34.7115	598.5	595.385	61.12	0.241	0.714	0.318
10.3874	0	44.61	142.6	15.5058	29.1042	656	653.35	58.902	0.25	0.705	0.324
11.1321	0	60.55	154.8	22.6239	37.9261	651	647.005	72.005	0.275	0.81	0.36
8.53114	0	49.85	134	21.1814	28.6686	642	639.2	59.89	0.29	0.87	0.331
13.2512	0	75.28	174.9	14.3281	60.9519	455.99	452.59	55.555	0.315	0.803	0.399
11.5702	0	60.74	154.5	22.2115	38.5285	551	547.985	57.57	0.3	0.889	0.37
12.6516	0	33.47	153.4	2.85448	30.6155	704.98	700.855	76.135	0.187	0.591	0.262
7.77276	0	21.69	117.1	2.39	19.3	705	701.515	70.015	0.169	0.53	0.246
15.3155	0	60.92	173.9	8.12302	52.797	514.975	511.245	61.85	0.278	0.722	0.347
16.627	0	63.37	182.1	6.32474	57.0453	556.955	553.15	64.975	0.255	0.689	0.37
17.3607	0	70.13	190.4	7.402	62.728	535.97	532.31	62.52	0.257	0.799	0.358
12.6051	0	53.62	162.6	13.328	40.292	528	524.5	60.675	0.269	0.674	0.35
9.21013	0	44.96	140.3	18.6693	26.2907	655.98	653.38	58.315	0.263	0.766	0.326
10.0479	0	34.23	135.4	10.9612	23.2688	691.99	689.51	58.5	0.222	0.613	0.291
8.24367	0	25.1	129	2.84253	22.2575	703	699.64	68.595	0.176	0.58	0.24
14.3299	0	64.48	178.8	9.69101	54.789	559.97	557.05	57.065	0.246	0.706	0.362
8.79671	1	28.36	133.5	9.14388	19.2161	844.475	840.005	86.05	0.199	0.611	0.258
11.6742	1	51.89	161.4	15.4051	36.4849	608.465	605.235	62.54	0.278	0.697	0.317
10.0315	1	46.22	137.7	17.258	28.962	588.965	583.58	79.43	0.282	0.719	0.342
7.29911	1	34.86	124.7	13.4778	21.3822	643.945	641.34	57.82	0.249	0.629	0.31
10.8364	1	37.09	142.3	7.47146	29.6185	595.5	592.45	60.175	0.225	0.61	0.28
8.67077	1	26.88	132.8	3.62802	23.252	709	705.245	72.86	0.207	0.555	0.255
8.80767	1	24.21	125.1	5.86563	18.3444	753.98	750.63	70.97	0.185	0.532	0.25
5.35797	1	18.1	112.4	3.77406	14.3259	867.475	864.915	66.579	0.164	0.486	0.221
14.6667	1	56.87	161.8	12.3627	44.5073	560	554.82	76.005	0.284	0.689	0.341
6.6037	1	26.14	121	8.018	18.122	705	702.63	57.75	0.212	0.585	0.258
8.80767	1	37.09	134.1	11.5994	25.4906	610	607.39	56.35	0.241	0.695	0.291
19.6304	1	49.43	155	14.6509	34.7791	701	697.415	70.84	0.248	0.677	0.323
11.2416	1	61.4	148.4	24.4845	36.9155	568.97	565.64	61.445	0.313	0.867	0.364
17.7495	1	96.58	165	44.9834	51.5966	514.975	512.155	53.82	0.38	1.046	0.418
9.19918	1	25.48	128.8	4.56241	20.9176	726	721.55	80.295	0.191	0.517	0.23
11.4935	1	36.35	149.7	7.78556	28.5644	699.5	696.45	65.22	0.222	0.607	0.289
12.3587	1	43.58	163.8	9.03538	34.5446	760	757.275	66.25	0.211	0.628	0.297
8.26557	1	27.58	130.4	6.76623	20.8138	735.96	732.99	66.065	0.207	0.572	0.259
11.2307	1	39.9	145.6	10.5338	29.3662	674	671.065	62.845	0.23	0.62	0.292
10.1848	1	37.68	138.7	12.791	24.889	695.98	693.17	62.4754	0.236	0.645	0.311
13.7659	1	57.56	161.1	17.8262	39.7338	646.985	643.615	65.935	0.269	0.743	0.342
14.2231	1	63.07	159	22.2731	40.7969	581	577.09	67.285	0.291	0.739	0.381
9.75496	1	42.08	139.6	15.3017	26.7783	692	689.205	62.12	0.26	0.65	0.318
15.729	1	68.71	163.1	27.1506	41.5594	600	596.545	64.285	0.305	0.825	0.362
15.896	1	67.39	161.1	24.1295	43.2605	636.93	632.385	75.94	0.317	0.793	0.353
19.1622	1	80.89	174.5	34.8602	46.0298	584	581.455	54.445	0.327	0.811	0.43
9.11157	1	62.04	145.7	26.7022	35.4678	549.5	544.61	73.145	0.308	0.863	0.374
13.4921	1	85.39	161	35.0604	50.3296	502.97	500.075	53.895	0.343	0.964	0.42
10.1383	1	48.7	134.3	23.1326	25.5674	633	629.36	67.815	0.282	0.833	0.341
12.9227	1	71.51	162.2	33.8087	37.7013	576.5	574.17	51.745	0.344	0.937	0.394
12.3012	1	82.83	157.7	39.6555	43.1745	543.485	540.355	58.23	0.346	0.992	0.405
6.22313	1	44.54	121.7	20.9128	23.6272	609.985	607.02	60.045	0.295	0.814	0.341
17.6865	1	114.15	153.1	64.1846	49.9654	487	483.725	56.385	0.431	1.254	0.449
9.83984	1	35.58	136.9	10.637	24.943	534.5	530.795	62.815	0.232	0.625	0.282
15.4442	1	46.82	162.6	8.84001	37.98	632.97	630.51	55.715	0.208	0.641	0.318
13.3306	1	40.03	154.9	7.17013	32.8599	641.98	638.97	62.085	0.223	0.602	0.311
5.51951	1	16.95	108.9	3.7177	13.2323	851	848.655	63.07	0.161	0.483	0.215
13.1691	1	45.86	164.4	8.27413	37.5859	688.485	685.915	59.4	0.227	0.634	0.308
8.26557	1	30.44	133.4	7.40896	23.031	747.96	745.6	59.31	0.209	0.574	0.27
14.2861	1	54.17	154.4	14.5206	39.6494	529	525.655	59.425	0.277	0.691	0.359
7.25257	1	23.59	120.9	5.87494	17.7151	724	720.73	68.76	0.196	0.588	0.26
7.2115	1	22.65	115	6.43252	16.2175	775	772.34	64.155	0.19	0.57	0.242
14.2861	1	51.1	154.3	15.0101	36.0899	614.98	611.885	61.615	0.278	0.661	0.334
6.57632	1	32.51	128.1	11.0824	21.4276	735.96	732.63	69.905	0.244	0.635	0.27
14.6968	1	56	157.4	20.9346	35.0654	642	639.505	56.515	0.275	0.72	0.35
9.83984	1	58.46	143	26.0614	32.3986	535.97	533.455	51.825	0.315	0.8	0.381
8.57221	1	49.63	142	20.695	28.935	640	637.8	53.01	0.279	0.776	0.352
11.2635	1	86.25	158.1	42.3542	43.8958	510.985	508.23	52.96	0.353	1.033	0.426
8.4627	1	60.19	139.4	28.4614	31.7286	577.92	574.15	65.91	0.337	0.92	0.359
14.8255	1	113.18	170.4	61.2553	51.9247	533	529.83	58.025	0.443	1.165	0.453
14.85	1	56.98	158.8	17.1998	39.7802	689.97	685.4	79.2808	0.164	0.498	0.215
11.896	1	31.38	143	4.9147	26.4653	643.98	640.45	67.31	0.18	0.577	0.286
13.3662	1	43.02	153.5	7.73368	35.2863	544.97	540.31	71.115	0.25	0.63	0.303
6.04244	1	18.93	112.1	3.21337	15.7166	686.96	684.13	62.265	0.177	0.517	0.228
11.7536	1	34.71	150.7	7.8173	26.8927	732	728.63	70.1593	0.212	0.553	0.267
6.78439	1	23.81	122.5	4.13446	19.6755	681	677.75	66.455	0.184	0.545	0.253
13.2539	1	47.02	159.6	9.1671	37.8529	624.965	622.085	59.885	0.229	0.63	0.304
11.2717	1	27.4	137.3	4.30088	23.0991	710.98	708.27	61.97	0.187	0.597	0.253
5.84257	1	22.06	118.2	5.03508	17.0249	716.96	713.77	67.5576	0.169	0.542	0.25
8.08761	1	24.2	123.2	4.25267	19.9473	676	672.78	65.97	0.183	0.548	0.27
13.7303	1	53.78	159.9	12.5701	41.2099	547.97	544.66	60.125	0.252	0.649	0.36
7.11294	1	24.39	129.2	4.14688	20.2431	735.96	732.81	67.96	0.178	0.527	0.283
9.25941	1	24.02	124.8	4.64577	19.3742	724	722.045	70.65	0.192	0.55	0.267
13.5031	1	52.34	167.7	12.2111	40.1289	636.98	634.555	55.505	0.241	0.69	0.327
13.4264	1	43.07	158.8	10.1105	32.9595	713	710.4	60.885	0.22	0.611	0.319
11.5154	1	38.79	145	10.2151	28.5749	661	658.58	56.48	0.228	0.647	0.292
17.8727	1	53.81	165.4	8.97055	44.8395	625	620.735	72.92	0.242	0.665	0.35
7.81383	1	32.24	132.2	8.82513	23.4149	656	652.41	68.57	0.225	0.596	0.294
6.31075	1	20.4	111.7	5.08405	15.3159	749.96	747.645	58.8809	0.192	0.54	0.24
8.09856	1	28.58	126.7	7.92179	20.6582	736	732.49	71.82	0.212	0.565	0.268
13.306	1	40.36	157.6	10.1751	30.1849	745.96	743.755	57.235	0.221	0.642	0.301
13.1691	1	29.56	148.5	5.94816	23.6118	947.855	944.76	77.69	0.185	0.551	0.264
18.4559	1	48.17	152.1	11.1133	37.0567	618.465	613.585	77.525	0.261	0.653	0.331
6.05886	1	23.34	120.4	6.42898	16.911	744	741.17	64.84	0.21	0.575	0.25
18.9185	1	49.52	161.9	11.3628	38.1572	717	713.07	74.95	0.235	0.63	0.332
15.4552	1	70.6	165	19.475	51.125	536	532.45	61.61	0.295	0.8	0.35
16.4517	1	71.69	172.2	23.3118	48.3782	564.485	561.29	59.97	0.304	0.748	0.363
19.8932	1	82.65	179.4	29.174	53.476	493.485	489.59	61.85	0.31	0.84	0.415
10.4641	1	47.66	146.2	12.9049	34.7551	556.955	553.8	59.175	0.264	0.757	0.331
12.5202	1	39.21	147.9	12.1407	27.0693	736	733.42	61.595	0.232	0.634	0.312
5.0486	1	31.75	121.4	10.1254	21.6246	605	602.215	57.99	0.24	0.692	0.283
13.2211	1	61.19	160.6	17.5713	43.6187	580.97	577.12	66.76	0.299	0.72	0.365
10.2724	1	44.76	144.2	14.9185	29.8415	624.98	622	60.96	0.276	0.675	0.33
9.16359	1	36.97	134.5	12.5991	24.3709	686.98	683.82	65.84	0.233	0.695	0.288
12.1643	1	45.51	148.1	17.1265	28.3835	686.98	684.86	53.895	0.245	0.718	0.322
11.7426	1	40.82	143.5	14.4726	26.3474	754	750.78	69.625	0.248	0.679	0.301
9.54141	1	51.94	145.9	20.1064	31.8336	579.5	576	63.59	0.294	0.794	0.337
15.4606	1	58.3	157.5	17.3986	40.9014	648.965	644.26	77.965	0.278	0.71	0.375
19.4251	1	62.54	161.5	21.1558	41.3842	609.97	605.42	74.335	0.31	0.74	0.386
19.3265	1	71.75	179.7	27.9853	43.7647	710.98	707.34	71.845	0.298	0.787	0.37
11.1485	1	57.47	151.8	23.0832	34.3868	566	563.49	53.27	0.309	0.867	0.364
12.7255	1	96.37	169.4	42.6817	53.6883	500	497.78	47.05	0.338	0.976	0.419
9.19918	1	47.17	138.9	18.3205	28.8495	633	629.65	65.07	0.277	0.784	0.343
12.7447	1	65.67	153.6	29.3292	36.3408	545	541.915	57.91	0.342	0.934	0.357
19.8248	1	104.09	173.7	46.8305	57.2595	504.99	503.14	43.14	0.359	1.01	0.449
9.63176	1	53.94	138.3	26.6497	27.2903	703	700.105	64.715	0.298	0.839	0.328
8.17522	1	61.28	142.6	30.6414	30.6386	600	597.34	56.47	0.311	0.97	0.36
13.5852	1	105.12	149	59.258	45.862	487.975	485.12	52.695	0.401	1.164	0.475
7.72895	1	26.98	137.2	3.58407	23.3959	720.935	716.92	75.98	0.176	0.538	0.246
7.58385	1	23.22	121.2	4.71902	18.501	708.96	705.635	68.58	0.187	0.532	0.245
8.55031	1	28.94	130.6	6.31053	22.6295	674	670.955	64.015	0.202	0.575	0.265
12.3258	1	35.04	151.5	6.96484	28.0752	768.95	765.72	70.345	0.205	0.565	0.282
8.14784	1	24.3	128	4.19917	20.1008	788.935	785.99	68.1	0.172	0.563	0.242
14.5544	1	52.2	169.9	11.7662	40.4338	643.91	640.32	67.87	0.249	0.643	0.327
12.0164	1	43.46	149.1	8.49261	34.9674	572	568.6	62.275	0.257	0.668	0.319
13.0486	1	40.56	145.2	11.187	29.373	620	617.09	59.965	0.23	0.65	0.305
6.04791	1	20.72	118.2	3.47195	17.248	821.98	817.545	85.225	0.185	0.544	0.22
14.6694	1	80.09	163.8	30.3892	49.7008	528.01	524.665	59.31	0.327	0.888	0.222
19.5948	1	50.45	164.4	13.1036	37.3464	677.485	673.835	70.215	0.24	0.679	0.321
7.18138	1	24.6	121.2	7.11992	17.4801	742	738.89	67.89	0.206	0.552	0.26
7.34018	1	26.04	127	5.81606	20.2239	761.98	758.145	76.335	0.207	0.573	0.258
14.1246	1	56.51	161.4	14.6802	41.8298	578	574.885	59.895	0.251	0.702	0.371
12.7529	1	48.44	160.2	10.341	38.099	661	658.435	58.175	0.233	0.695	0.329
12.4545	1	65.93	165.3	23.8671	42.0629	562.985	558.1	73.985	0.3	0.765	0.365
9.21287	1	37.47	146.3	11.3527	26.1173	789	784.75	81.785	0.229	0.605	0.299
9.66735	1	43.71	139.2	16.9678	26.7422	692	688.76	66.925	0.264	0.722	0.298
12.2847	1	66.03	162.6	28.6158	37.4142	615	612.42	56.275	0.303	0.829	0.359
19.1266	1	75.87	165	33.083	42.787	602.97	599.615	63.515	0.325	0.905	0.376
9.04038	1	49.23	139.8	18.7545	30.4755	613	609.695	63.545	0.305	0.822	0.348
14.0945	1	104.87	177.8	41.3085	63.5615	510.97	507.93	55.625	0.381	0.973	0.455
14.0726	1	98.11	159	50.69	47.42	529	526.15	54.835	0.382	1.16	0.451
7.80835	1	26.75	131.6	3.97212	22.7779	697.96	694.32	71.15	0.2	0.562	0.255
14.4312	1	45.08	176.4	7.30391	37.7761	762	759.27	64.41	0.2	0.652	0.287
12.8706	1	42.12	152.4	8.37	33.75	635	631.695	64.72	0.22	0.633	0.3
13.3662	1	43.59	153.1	12.3439	31.2461	643.96	641.36	57.805	0.24	0.626	0.311
8.78576	1	35.35	130.9	9.45578	25.8942	584	580.415	64.59	0.228	0.63	0.3
6.25051	1	24.04	119.2	5.50759	18.5324	705	701.33	71.855	0.2	0.555	0.266
13.1472	1	63.43	169.9	22.7298	40.7002	590.96	586.095	75.62	0.286	0.732	0.335
12.0027	1	50.46	154.1	17.4283	33.0317	595.5	592.905	55.525	0.254	0.688	0.337
9.57974	1	38.63	143.6	11.2922	27.3378	700.97	697.56	69.015	0.233	0.653	0.28
13.0678	1	50.42	152.5	14.136	36.284	609.825	605.615	72.73	0.255	0.686	0.334
15.3949	1	63.8	170	21.5308	42.2692	681	677.455	69.41	0.275	0.695	0.347
12.7611	1	59.74	155.7	17.7394	42.0006	570.5	567.525	58.145	0.274	0.748	0.376
8.94182	1	49.72	137.8	20.4311	29.2889	548	545.615	51.095	0.283	0.801	0.342
12.6407	1	59.87	156.7	24.741	35.129	618.5	614.705	68.41	0.295	0.791	0.348
10.0753	1	66.86	145.9	34.4193	32.4407	563	560.725	50.54	0.324	0.89	0.412
9.35524	1	62.17	137.2	32.3514	29.8111	554	551.585	51.655	0.329	0.919	0.393
16.0712	1	95.25	165.6	47.4637	47.7863	562.985	560.25	55.425	0.399	0.989	0.425
6.72964	1	24.06	120.9	3.28597	20.774	612.97	609.885	61.38	0.186	0.532	0.262
6.78166	1	26.19	125.2	7.4058	18.7842	745.98	743.26	63.625	0.202	0.552	0.261
16.961	1	56.42	166.3	13.4147	43.0053	665	660.725	75.275	0.259	0.69	0.364
10.9103	1	89.39	151.6	49.493	39.897	527.985	525.975	46.01	0.37	1.031	0.43
4.73648	1	16.07	106	2.57393	13.4961	724	721.455	60.58	0.158	0.477	0.218
17.9822	1	41.01	155.1	8.31775	32.6923	718.955	716.11	63.905	0.219	0.598	0.289
15.3977	1	60.66	175.9	15.2606	45.3994	618.5	615.225	63.565	0.265	0.645	0.354
13.5743	1	51.44	167.5	11.3408	40.0992	664.98	662.03	62.57	0.247	0.663	0.311
7.5729	1	30.14	125	8.32043	21.8196	624.95	621.41	66.42	0.23	0.595	0.302
18.2012	1	58.4	167.4	17.5113	40.17	691.965	687.785	75.935	0.271	0.717	0.354
12.6543	1	68.68	156.1	27.282	41.398	525	522.31	53.045	0.31	0.869	0.377
9.79877	1	69.17	153.3	30.0209	39.1491	529.99	527.635	49.88	0.319	0.889	0.391
7.12663	1	19.2	122.3	2.29829	16.9017	878.9	875.275	79.705	0.16	0.499	0.215
